# Supplementary material for: Exploration of Mental Readiness for Enhancing Dentistry in an Inter-Professional Climate
Source: Int J Environ Res Public Health. 2021 Jul 1;18(13):7038. doi: 10.3390/ijerph18137038 (PMC8297289; doi:10.3390/ijerph18137038)
Supplement: Supplementary file 1 [file ijerph-18-07038-s001.zip]

Archive with 1 entries (1 files):
- ijerph-1277406-SI.pdf
